# Supplementary material for: Livestock-Associated Methicillin Resistant Staphylococcus aureus (LA-MRSA) Clonal Complex (CC) 398 Isolated from UK Animals belong to European Lineages
Source: Front Microbiol. 2016 Nov 9;7:1741. doi: 10.3389/fmicb.2016.01741 (PMC5101578; doi:10.3389/fmicb.2016.01741)
Supplement: Table S1 — The genotypic and phenotypic characterization of 89 CC398 isolates used in this study, including a reference strain and isolates whose WGS were downloaded from NCBI. For all isolates strain number, country of origin, spa type and phenotypic data, where available, are given. The AMR, HMR, DR, and virulence genes that were present in the isolates and analyzed using an in-house pipeline are also given. [file Table1.xlsx]

## Sheet: Sheet1
Table S1: The genotypic and phenotypic characterisation of 89 CC398 isolates used in this study, including a reference strain and isolates whose WGS were downloaded from NCBI. For all isolates strain number, country of origin, spa type and phenotypic data, where available, are given. The AMR, HMR, DR and virulence genes that were present in the isolates and analysed using an in-house pipeline are…
U or ** - data with low confidence not included in our analysis
Strain ID	Country	Host	MRSA/MSSA (as designated from NCBI or lab)	spa	Sequence/strain origin	Phenotype data (phenotypes that do not correlate with a genotype are shown in red)	Gene Function (Gene)
			MRSA/MSSA				Characterisation Genes													Antimicrobial Resistance (AMR) Genes
							Bacterial ribsomome	Cassette chromosome recombinase (ccr) gene complex												B-lactam Resistance			Tetracycline Resistance				Aminoglycoside Resistance										Antimycobacterial (mutation)	Chloramphenicol Resitance						Dihydrofolate reductase inhibitors
							23s	ccrA1	ccrA2	ccrA3	ccrA4	ccrB1	ccrB2	ccrB3	ccrB4	ccrB6	ccrC	ccrC	ccrC	Penicillin	Methicillin	Methicillin	Tetracycline - efflux pump	Tetracycline - eflux pump	Minocycline	Tetracycline	Gentamicin, Tobramycin, Kanamycin, Amikacin, Stretomycin	Kanamycin, Neomycin, Amikacin, Hygromycin B	Streptomycin	Gentamicin, Tobramycin, Kanamycin	Kanamycin, Neomycin, Paromycin and others	Spectinomycin	Spectinomycin	Spectinomycin	Spectinomycin	Streptomycin/	Rifampicin	Chloramphenicol	Chloramphenicol	Chloramphenicol	Chloramphenicol	Chloramphenicol	Florfenicol, chloramphenicol , lincosamide	Trimethoprim	Trimethoprim	Trimethoprim	Trimethoprim	Trimethoprim	Trimethoprim
							23s	ccrA_1	ccrA_2	ccrA_3	ccrA_4	ccrB_1	ccrB_2	ccrB_3	ccrB_4	ccrB_6	ccrC_a	ccrC_b	ccrC_c	blaZ	mec-A	mec-C	tet-(K)	tet-(L)	tet-(M)	tet-(O)	aac(6')-aph(2'')	aadD-aph(4)-Ia	aadE-ant(6)-Ia	aph(2'')-Ic	aphA3-aph(3')-III	ant9_Ia	ant9_Ib	spd	spw	strA	rpoB_1	cat	fexA	cat (X02529)	cat-AY355285	cat-NC_002013	cfr	dfr_A	dfrB_1	dfr_C	dfr_D	dfr_G	dfr_K
SRR445263	United States	Pig	MRSA	t034	NCBI		WT	7.33	16.07	8.02	0	0	9.21	0	0	5.97	100	99.22	100	100	100	15.22	100	67.18	100	26.82	0	100	0	0	0	100	0	12.92	6.03	0	WT	0	1.25	0	0	0	2.57	23.25	WT	23.25	0	0	0
SRR445265	United States	Pig	MRSA	t034	NCBI		WT	13.85	22.96	8.02	0	0	6.14	3.07	0	2.95	100	99.22	100	100	100	14.26	100	78.58	100	28.96	17.36	100	0	0	0	100	0	18.48	0	0	WT	0	1.19	0	0	0	2.57	23.25	WT	23.25	0	9.64	10.16
SRR445266	United States	Pig	MRSA	t571	NCBI		WT	18.89	12.44	8.02	0	5.47	6.14	2.89	0	9.12	100	99.22	100	100	100	14.26	100	32.68	100	27.14	0	83.14	0	0	0	100	0	12.92	0	0	WT	0	0	0	0	0	2.57	23.25	WT	23.25	0	10.04	10.16
SRR445262	United States	Pig	MRSA	t034	NCBI		WT	10.96	18.44	8.02	0	0	0	0	0	2.95	100	99.22	100	100	100	14.26	100	59.48	100	27.14	0	93.26	0	0	0	100	0	21.58	0	0	WT	0	0	0	0	0	2.57	23.25	WT	23.25	0	0	10.16
SRR445228	United States	Bovine	MSSA	t034	NCBI		WT	53.41	100	32.15	0	36.96	100	50.28	7.06	39.51	44.46	43.53	40.49	94.09	100	14.06	7.32	0	100	26.72	0	0	0	0	0	0	0	2.97	7.95	11.79	WT	0	1.91	3.7	0	0	0	23.25	WT	23.25	0	0	0
SRR445268	United States	Pig	MSSA	t034	NCBI		WT	73.7	39.41	30.81	3.08	78.04	51.26	62.43	12.22	74.55	65.71	59.15	66.07	100	48.78	0	93.99	26.14	100	26.93	0	100	0	0	0	24.78	0	12.79	0	0	WT	0	0	0	0	0	2.57	23.46	WT	23.46	0	18.67	27.64
SRR445241	United States	Turkey (meat)	MSSA	t034	NCBI		WT	10.89	10.74	6.24	0	0	0	0	0	0	98.57	97.91	99.46	100	93.92	9.81	86.3	12.42	100	25.57	0	31.52	0	0	0	91.44	0	0	0	0	WT	0	0	0	0	0	2.57	23.25	WT	23.25	0	0	0
SRR445272	United States	Turkey (meat)	MSSA	t034	NCBI		WT	3.93	0	0	3.08	0	0	0	0	0	51.49	50.92	48.84	100	33.03	2.25	65.8	19.24	100	26.35	0	88.98	0	0	0	34.61	0	32.04	0	0	WT	0	0	0	0	0	2.57	23.25	WT	23.25	9.2	20.08	29.47
SRR445269	United States	Turkey (meat)	MSSA	t034	NCBI		WT	3.7	3.7	2.9	0	0	0	0	0	0	8.04	5.96	5.96	100	14.95	0	60.51	3.2	100	26.82	0	51.23	0	0	0	25.54	0	12.79	0	0	WT	0	0	0	0	0	2.57	23.25	WT	23.25	0	0	0
SRR445243	United States	Pig	MSSA	t034	NCBI		WT	10.37	0	3.34	0	0	0	0	0	0	4.7	5.01	5.01	100	0	0	14.49	7.19	100	25.78	0	25.94	0	0	0	6.39	0	90.57	0	0	WT	0	9.62	100	59.26	6.45	23.9	23.25	WT	23.25	0	0	0
SRR445271	United States	Turkey (meat)	MSSA	t034	NCBI		WT	3.33	0	3.34	3.08	0	5.83	2.95	0	0	25.48	25.22	25.1	100	24.36	0	67.32	23.31	100	26.35	0	88.72	0	0	0	33.46	0	13.18	0	0	WT	0	0	0	4.63	0	2.57	23.25	WT	23.25	10.02	19.08	18.29
SRR445270	United States	Pig	MSSA	t034	NCBI		WT	10.22	3.7	0	3.01	0	0	0	0	0	8.93	8.94	5.96	100	4.38	2.45	70.87	9.59	100	29.32	0	82.49	0	0	0	12.77	0	19.51	0	0	WT	0	0	0	5.86	0	2.57	23.25	WT	23.25	0	10.04	10.16
SRR445026	United States	Turkey (meat)	MSSA	t034	NCBI		WT	42.44	30.37	27.17	0	16.97	24.37	21.79	0	13.44	34.76	34.82	34.82	100	33.78	0	100	33.55	100	50	24.51	29.83	9.79	0	0	0	0	0	0	0	WT	0	0	0	0	0	0	50.41	WT	53.29	0	0	0
SRR445267	United States	Pig	MSSA	t034	NCBI		WT	8.22	0	0	3.08	0	0	0	0	0	34.46	36.08	37.57	100	25.31	2.2	58.41	8.79	100	27.14	0	86.12	0	0	0	31.55	0	2.97	0	0	WT	0	0	0	0	0	2.57	23.25	WT	23.25	0	20.08	0
SRR445293	United States	Turkey (meat)	MSSA	t034	NCBI		WT	30	18.81	12.77	0	9.84	0	5.65	0	0	5.89	5.9	5.9	100	4.68	0	100	43.5	100	52.29	22.92	18.68	9.24	0	0	0	0	0	0	0	WT	0	1.19	0	0	0	0	38.68	WT	41.56	0	0	0
SRR445033	Canada	Pig	MRSA	t034	NCBI		WT	21.26	61.04	20.19	0	14.88	49.6	14.43	0	19	96.01	100	100	100	100	29.13	0	0	100	51.61	0	53.18	0	0	0	45.47	0	0	0	99.29	WT	0	0	0	0	0	0	55.76	WT	55.76	0	0	0
SRR445036	Canada	Pig	MRSA	t034	NCBI		WT	39.19	88.59	22.27	48.02	38.93	90.55	51.81	17.74	18.52	96.01	100	100	100	100	29.18	59.57	25.93	100	52.29	0	96.63	0	0	0	96.81	0	100	0	0	WT	0	0	0	0	0	0	38.68	WT	41.56	0	0	0
SRR445035	Canada	Pig	MRSA	t034	NCBI		WT	4.44	38.3	4.6	0	4.44	18.76	54.94	24.92	0	33.47	96.43	100	100	100	29.83	7.68	0	100	52.29	7.57	18.94	0	0	0	21.2	0	0	0	87.5	WT	0	0	0	0	0	0	36.8	WT	43	0	0	0
SRR445034	Canada	Pig	MRSA	t034	NCBI		WT	52.22	99.26	45.51	61.16	32.6	82.07	34.99	43.28	18.59	100	100	100	77.9	100	29.18	100	34.2	100	52.24	5.56	90.4	0	0	21.64	95.66	0	99.35	0	100	WT	0	0	0	0	0	0	57.2	WT	60.08	0	0	0
SRR445032	Canada	Pig	MRSA	t034	NCBI		WT	17.26	40.15	17.07	7.27	19.99	59.48	24.25	12.95	19.14	100	100	100	25.77	100	28.68	100	32.17	100	46.88	0	75.88	21.56	0	38.62	84.93	0	39.15	0	66.27	WT	0	0	0	0	0	0	38.68	WT	41.56	0	26.31	23.78
SRR445071	Peru	Pig	MRSA	t571	NCBI		WT	57.93	96.44	35.78	0	32.84	91.22	54.7	6.75	23.94	100	100	100	100	100	28.73	100	32.17	100	51.56	0	0	100	0	88.81	0	0	0	0	0	WT	0	99.94	0	0	0	0	38.68	WT	41.56	91.62	100	98.17
SRR445028	Poland	Pig	MRSA	t034	NCBI		WT	7.48	36.3	0	0	0	17.37	0	0	0	27.02	27.07	27.07	100	100	29.13	20.22	0	100	48.65	0	0	10.12	0	10.44	100	0	2.97	22.56	100	WT	0	0	0	0	0	0	38.68	WT	41.56	0	0	0
SRR445242	United States	Pig (meat)	MSSA	t034	NCBI		WT	16.37	11.56	11.36	3.08	0	0	0	0	2.95	100	99.22	100	100	100	9.81	100**	16.63	100	26.04	0	0	0	0	0	98.98	0	2.97	0	0	WT	0	0	0	0	0	2.57	23.25	WT	23.25	0	0	0
SRR445273	Denmark	Pig	MSSA	t2876	NCBI		WT	3.19	9.11	4.38	0	2.95	9.21	0	0	0	26.07	25.58	26.36	99.17	27.65	3.75	60.8	24.76	100	26.04	0	64.46	0	0	0	0	0	59.56	0	0	WT	0	0	2.93	0	0	2.57	23.25	WT	23.25	51.53	100	84.15
SRR445283	Italy	Pig	MRSA	t011	NCBI		WT	4.96	29.33	7.94	0	0	3.81	0	0	2.95	100	99.22	100	98.46	100	10.91	29.42	100**	100	26.09	100	100	0	0	25.53	12.77	0	14.52	0	0	WT	0	1.19	0	0	0	2.57	22.84	WT	22.84	28.02	75.7	100**
SRR445232	Italy	Pig	MRSA	t108	NCBI		WT	9.26	18.59	9.8	0	0	0	0	0	0	100	100	100	100	100	22.87	9.35	0	100	41.93	0	0	0	0	0	0	0	0	0	100	U	0	1.91	0	0	0	2.57	33.95	WT	34.16	14.31	34.34	14.43
ID-110	Belgium	Pig	MRSA	t011	FVM-UoG	PEN-FOX-SPE-TET	WT	19.41	21.11	0	0	0	0	0	0	0	100	99.94	99.94	100	100	34.18	0	0	100	56.82	0	0	0	0	0	0	0	0	0	61.44	WT	0	0	0	0	0	0	28.19	WT	28.19	0	0	0
SRR445291	Belgium	Pig	MRSA	t011	NCBI		WT	3.7	3.11	0	0	0	6.14	0	0	0	99.23	97.08	93.92	96.22	100	12.91	7.25	3.41	100	26.25	0	0	0	0	0	0	0	100	0	100	U	0	0	0	0	0	2.57	23.25	WT	23.25	0	0	0
SRR445236	Denmark	Pig	MRSA	t034	NCBI		WT	18.15	39.19	10.91	0	11.87	50.28	23.2	2.39	17.15	100	98.75	98.57	100	100	14.26	100	42.63	100	29.48	56.67	100	0	0	0	75.99	0	35.53	0	100	WT	67.27	2.99	100	58.64	6.45	2.57	23.25	WT	23.25	51.53	100	92.28
SRR445233	Poland	Pig	MSSA	t034	NCBI		WT	0	28.74	3.49	0	3.01	40.64	14.06	2.39	12.89	49.64	50.03	57.3	98.23	49.38	2.25	92.54	44.01	100	27.08	13.47	100	0	0	0	51.6	0	32.69	0	38.09	WT	50.91	100	95.83	52.78	0	100	23.25	WT	23.25	60.53	100	94.31
SRR445276	Finland	Pig	MRSA	t034	NCBI		WT	41.48	96.3	26.8	0	30.14	96.81	41.44	5.46	32.37	100	100	100	100	100	14.26	100	80.68	100	26.04	97.22	100	0	0	0	98.72	0	90.57	0	100	WT	67.42	9.62	100	59.26	6.45	23.9	23.25	WT	23.25	51.53	100	100
SRR445275	Denmark	Pig	MRSA	t034	NCBI		WT	29.04	63.48	8.02	0	5.78	56.66	14.61	0	15.23	100	100	100	100	100	14.21	100	42.85	100	25.99	66.18	100**	0	0	0	87.48	0	25.19	0	52.95	WT	61.52	0	100	57.87	6.45	12.1	23.25	WT	23.25	47.03	100	92.07
SRR445237	Denmark	Pig	MRSA	t034	NCBI		WT	7.33	26.59	8.02	0	8.98	26.09	8.78	0	12.62	100	100	100	99.29	100	13.91	100	32.46	100	26.46	22.08	100	0	0	0	20.31	0	12.92	0	100	WT	46.06	0	85.96	42.13	0	12.1	23.25	WT	23.25	46.83	100	93.09
SRR445277	Denamrk	Pig	MRSA	t034	NCBI		WT	14.3	38.89	9.8	0	5.72	37.08	3.07	0	6.93	100	100	100	99.29	100	14.26	100	56.79	100	26.3	6.94	76.91	16.28	0	37.86	29.25	0	100	0	0	WT	0	0	0	0	0	2.57	23.25	WT	23.25	51.33	100	84.15
SRR445229	Denmark	Pig	MRSA	t108	NCBI		WT	15.63	18.07	9.8	0	0	0	0	0	0	100	100	100	100	100	21.57	0	0	100	46.61	0	0	0	0	0	0	0	2.97	0	100	WT	0	1.91	0	0	0	2.57	43.21	WT	43.42	78.73	100	92.28
M147-13	Belgium	Pig	MRSA	t011	FVM-UoG	PEN-FOX-GEN-CLI-FUS-KAN-CHL-STR-TET-TMP-ERY-CIP	WT	12.96	18.52	9.8	0	0	0	0	0	0	100	100	100	92.67	99.5	29.88	99.64	32.75	100	54.01	0	0	77.67	0	0	36.78	0	0	100	0	WT	0	100	0	0	0	0	27.16	WT	27.16	0	0	0
SRR445282	Denmark	Pig	MSSA	t011	NCBI		WT	7.78	31.33	4.31	0	2.71	43.95	20.75	0	5.62	22.02	24.99	27.67	99.41	46.69	2.3	14.49	11.04	100	26.04	18.33	29.83	41.36	0	47.92	0	0	0	0	0	WT	0	0	0	0	0	2.57	31.69	U	31.69	0	20.08	9.76
PHE04	United Kingdom (Northern Ireland)	Pig	MRSA	t034	PHE	EFX-FOX-NEO-TET	WT	11.04	19.78	9.8	0	0	0	0	0	0	100	100	100	100	100	29.18	100	32.17	100	53.54	0	0	0	0	0	0	0	0	0	0	WT	0	0	0	0	0	0	38.68	WT	41.56	89.98	100	98.17
PHE05	United Kingdom (Northern Ireland)	Bovine	MRSA	t034	PHE	TET-PEN-NEO-FOX-EFX-CPZ-AMP	WT	11.04	19.78	9.8	0	0	0	0	0	0	100	100	100	100	100	29.18	100	32.17	100	48.39	0	0	0	0	0	0	0	0	0	100	WT	0	0	0	0	0	0	38.68	WT	41.56	91.62	100	98.17
SRR445072	Denmark	Pig	MSSA	t034	NCBI		WT	91.04	73.04	69.56	55.51	85.49	97.24	100	34.56	71.06	29.23	28.86	28.86	100	45.69	5.56	44.86	7.12	100	48.39	14.03	0	59.85	0	34.84	12.9	0	0	92.31	0	WT	0	0	0	0	0	0	38.68	WT	41.56	91.62	100	98.17
SRR445274	Denmark	Pig	MSSA	t034	NCBI		WT	24.67	77.33	9.8	0	17.53	80.54	27.19	5.46	16.05	96.37	98.99	98.93	100	99.25	8.66	100	65.21	100	23.49	54.65	100	0	0	0	94.25	0	54.78	0	89.86	WT	62.58	8.96	100	58.49	10.91	12.19	23.25	WT	23.25	51.33	100	100
PHE07	United Kingdom (Northern Ireland)	Pig	MRSA	t034	PHE	TET-AMC-CEX-ERY-FOX-NEO-PEN	WT	9.78	18.59	9.8	0	0	0	0	0	0	100	100	100	100	100	28.28	100	32.03	100	48.96	0	0	0	0	0	84.93	0	0	40	0	WT	0	0	0	0	0	0	38.68	WT	41.56	88.14	100	96.75
APHA02	United Kingdom	Pig	MRSA	t034	APHA	PEN-FOX-TET-MYC	WT	12.59	21.11	9.8	0	0	0	0	0	0	100	100	100	100	100	35.39	100	35.08	100	52.14	0	0	0	0	0	84.93	0	2.97	46.67	100	WT	0	0	3.4	0	0	2.57	79.22	WT	79.22	97.14	100	98.17
PHE06	United Kingdom (Northern Ireland)	Pig	MRSA	t034	PHE	AMP-AMC-CEX-NEO-PEN-TET	WT	18	19.78	9.8	0	0	0	0	0	0	100	100	100	100	100	28.73	100	32.1	100	46.41	0	0	0	0	0	84.93	0	0	40	0	WT	0	0	0	0	0	0	38.68	WT	41.56	91.62	100	98.17
SRR445281	Denmark	Pig	MSSA	t571	NCBI		WT	15.33	80.44	10.32	0	17.04	68.57	24.92	5.34	14.06	0	2.44	2.44	64.3	59.44	4.8	0	8.71	100	27.24	10.76	92.22	0	0	0	73.56	0	4.91	0	0	WT	0	0	0	0	0	2.57	100	WT	100	0	0	0
SRR445234	Germany	Pig	MSSA	t034	NCBI		WT	0	0	0	0	0	0	0	0	0	25.24	23.79	25.94	99.17	15.2	0	45.29	14.02	100	26.2	0	39.43	0	0	0	100	0	10.98	0	17.69	WT	13.79	1.19	32.72	6.48	0	2.57	24.07	WT	24.07	0	0	0
SRR445288	Denmark	Pig	MRSA	t034	NCBI		WT	53.41	100	32.15	0	36.96	100	50.28	7.06	39.51	44.46	43.53	40.49	94.09	100	14.06	7.32	0	100**	26.72	0	0	0	0	0	0	0	4.52	0	11.79	U	0	0	0	0	0	2.57	23.25	WT	23.25	0	0	0
SRR445037	Hungary	Pig	MRSA	t1793	NCBI		WT	36.89	75.41	24.87	13.8	14.82	26.03	17.31	15.59	7.89	100	100	100	98.23	100	29.18	100	35	100	53.65	7.01	45.78	0	0	14.72	100	0	14.99	18.85	11.91	WT	0	0	0	0	0	2.57	38.68	WT	41.56	0	0	0
SRR445264	Switzerland	Bovine	MSSA	t034	NCBI		WT	6.96	17.41	0	0	0	16.94	3.07	0	3.29	41.37	45.02	43.17	34.99	39.16	9.06	73.04	16.92	100	31.41	17.57	46.82	0	0	0	6.39	0	0	0	100**	WT	39.09	5.97	80.56	37.19	0	2.57	23.25	WT	23.25	9.61	10.04	8.33
SRR445290	Germany	Pig	MRSA	t011	NCBI		WT	6.81	9.85	6.24	0	0	0	0	0	2.95	100	100	100	97.16	100	13.66	100**	18.16	100	25.42	0	0	0	0	0	0	0	0	2.97	100	U	0	0	3.7	0	0	2.57	23.25	WT	23.25	45.4	100	83.94
NC-017333 (Reference Strain)	Netherlands	Human	MRSA	t011	NCBI		WT	12.96	18.52	9.8	0	0	0	0	0	0	100	100	100	100	100	38.54	0	0	100	57.19	0	0	0	0	0	0	0	0	0	0	WT	0	0	0	0	0	0	60.29	WT	60.29	0	0	0
SRR445285	Spain	Pig	MRSA	t011	NCBI		WT	10.3	9.93	8.02	0	0	0	0	0	2.95	100**	100**	100**	97.04	100	10.96	100**	15.76	100**	24.79	0	0	0	0	0	0	0	0	0	100**	U	0	0	3.7	0	0	2.57	23.05	WT	23.05	0	9.84	10.16
M72-13	Belgium	Pig	MRSA	t011	FVM-UoG	PEN-FOX-CIP-RIF-FUS-CHL-CLI-ERY-GEN-KAN-STR-TET-TMP	WT	18.22	18.52	9.8	0	0	0	0	0	0	100	100	100	100	100	38.54	100	34.13	100	55.99	0	0	0	0	0	100	0	0	33.97	0	WT	0	0	0	0	0	0	0	WT	28.19	97.14	99	100
ID-106	Belgium	Bovine	MRSA	t011	FVM-UoG	PEN-FOX-CLI-CIP-TET-TMP	WT	14.81	18.52	9.8	0	0	0	0	0	0	100	100	100	100	100	38.54	100	61.37	100	55.36	0	56.16	0	0	0	0	0	100	0	100	WT	0	0	0	0	0	0	59.47	WT	59.47	97.14	99	100
ID-108	Belgium	Pig	MRSA	t011	FVM-UoG	PEN-FOX-ERY-CLI-TET-TMP	WT	12.96	18.52	9.8	0	0	0	0	0	0	100	100	100	100	100	38.54	100	24.4	100	49.17	0	0	0	0	0	0	0	0	0	100	WT	0	0	0	0	0	0	56.38	WT	56.38	98.16	99	100
SRR445031	Poland	Pig	MRSA	t011	NCBI		WT	11.11	24.52	9.8	0	0	6.94	0	0	0	100	100	100	100	100	32.23	100	21.06	100	51.61	0	16.73	0	0	45.16	0	0	0	0	100	WT	0	0	0	0	0	0	38.68	WT	41.56	92.23	96.99	100
ID-103	Belgium	Rat	MRSA	t011	FVM-UoG	PEN-FOX-ERY-CHL-CIP-TET-TMP	WT	21.11	20.37	9.8	0	0	0	0	0	0	100	100	100	100	100	38.54	100	45.9	100	57.71	0	0	0	0	0	0	0	0	0	100	WT	0	0	0	0	0	0	45.47	WT	63.79	97.14	99	100
SRR445284	Italy	Pig	MRSA	t011	NCBI		WT	10.52	21.11	8.02	0	2.95	24.98	14.36	0	6.24	99.94	100	100	98.23	100	13.81	100	45.32	100	29.06	41.67	51.23	27.61	0	47.3	0	0	2.97	0	0	WT	0	0	0	0	0	2.57	42.59	WT	42.59	0	0	10.16
SRR445287	Belgium	Horse	MRSA	t011	NCBI		WT	7.19	12.07	8.02	0	0	0	0	0	2.95	100**	100**	100**	96.81	100	13.06	100**	30.72	100**	24.53	0	0	0	0	0	0	0	2.97	0	16.75	U	0	1.19	0	0	0	2.57	23.25	WT	23.25	0	9.24	10.16
SRR445066	France	Pig	MRSA	t011	NCBI		WT	18.15	49.56	9.8	0	17.4	41.38	15.9	16.39	5.42	100	100	100	100	100	31.58	100	46.77	100	49.58	0	26.72	11.11	0	25.53	73.95	0	20.8	0	9.55	WT	0	0	0	0	0	0	38.68	WT	41.56	0	0	0
SRR445231	Portugal	Pig	MRSA	t011	NCBI		WT	14.89	22	15.44	0	0	0	0	0	0	100	100	100	100	100	21.57	100	28.76	100	42.19	0	0	0	0	0	0	0	2.97	0	100	WT	0	1.19	7.1	0	0	2.57	33.95	WT	34.16	29.24	81.12	66.06
SRR445230	Spain	Pig	MRSA	t011	NCBI		WT	19.78	30	9.8	10.5	0	9.33	9.21	0	2.95	100	100	100	100	100	21.57	100	35.8	100	41.93	0	0	0	0	0	9.71	0	2.84	0	29.6	WT	0	0	0	0	0	0	34.98	WT	35.19	13.7	15.26	15.45
APHA05	United Kingdom	Pig	MRSA	t011	APHA	PEN-FOX-ERY-TET-CIP	WT	12.96	18.52	9.8	0	0	0	0	0	0	100	100	100	100	100	38.24	100	35.08	100	57.5	0	0	0	0	0	0	0	0	0	0	WT	0	0	0	0	0	0	30.66	WT	30.66	0	0	0
APHA04	United Kingdom	Pig	MRSA	t011	APHA	PEN-FOX-TET-CIP	WT	11.11	16.89	9.8	0	0	0	0	0	0	100	100	100	100	100	38.54	100	35.08	100	58.02	0	0	0	0	0	0	0	0	0	0	WT	0	0	0	0	0	0	41.77	WT	68.11	0	0	0
APHA03	United Kingdom	Pig	MRSA	t011	APHA	PEN-FOX-TET-CIP	WT	11.26	20.96	9.8	0	0	0	0	0	0	100	100	100	100	100	33.38	99.86	24.4	100	49.11	0	0	0	0	0	0	0	0	0	0	WT	0	0	0	0	0	0	28.19	WT	28.19	0	0	0
ID-91	Belgium	Chicken	MRSA	t011	FVM-UoG	PEN-FOX-SPE-ERY-CLI-CHL-FFC-TET	WT	12.96	18.52	9.8	0	0	0	0	0	0	100	100	100	100	100	36.69	100	34.79	100	57.71	0	0	0	0	0	0	0	100	0	0	WT	0	100	0	2.93	0	0	31.48	WT	31.48	0	0	0
SRR445286	Slovenia	Pig	MRSA	t011	NCBI		WT	7.26	19.56	8.02	0	0	0	0	0	2.95	100	100	100	97.75	100	13.86	100	100	100	26.93	0	0	0	0	0	0	0	4.91	0	31.6	U	0	0	0	0	0	2.57	23.25	WT	23.25	41.72	82.53	100
SRR445025	Slovenia	Pig	MRSA	t011	NCBI		WT	20.07	23.26	20.42	0	4.67	0	0	0	0	100	100	100	100	100	25.18	100	100	100	41.56	0	0	0	0	0	0	0	0	0	100	WT	0	0	3.7	0	0	2.57	33.95	WT	34.16	60.33	91.37	100
SRR445278	Austria	Pig	MRSA	t011	NCBI		WT	10.37	50.15	8.02	0	0	24.8	6.32	0	5.97	100	100	100	100	100	13.86	100		100	26.98	23.33	100	0	0	0	69.73	0	71.58	0	0	WT	0	0	0	0	0	2.57	50.62	WT	50.62	15.54	53.21	67.68
APHA01	United Kingdom	Turkey	MRSA	t011	APHA	PEN-FOX-TET	WT	33.33	59.11	9.8	0	15.01	34.07	22.9	0	17.56	100	100	100	100	100	38.54	100	35.08	100	57.66	0	0	0	0	0	0	0	0	0	0	WT	0	0	3.4	0	0	0	60.29	WT	60.29	0	0	0
SRR445292	Belgium	Bovine	MRSA	t567	NCBI		WT	9.41	11.93	6.24	0	0	6.14	2.89	0	2.95	100	100	100	94.09	100	13.41	100**	15.76	100**	25.73	100	0	0	0	0	0	0	2.97	0	100	U	0	0	0	0	0	2.57	23.25	WT	23.25	0	19.48	20.33
ID-104	Belgium	Rat	MRSA	t4872	FVM-UoG	PEN-FOX-GEN-KAN-SPE-ERY-CLI-TET	WT	0	0	0	0	0	0	0	0	0	100	100	100	100	100	38.54	35	100	100	57.71	100	100	0	0	0	100	0	0	0	0	WT	0	0	0	0	0	0	60.7	WT	60.7	0	0	0
ID-90	Belgium	Chicken	MRSA	t011	FVM-UoG	PEN-FOX-GEN-KAN-ERY-CLI-TET-TMP	WT	94.3	100	67.78	0	65.5	100	87.23	27.81	56.1	0	0	0	100	100	38.54	35	100	100	57.71	99.93	100	0	0	0	0	0	0	0	0	WT	0	0	0	0	0	0	100	WT	100	0	0	0
ID-105	Belgium	Cattle	MRSA	t011	FVM-UoG	PEN-FOX-GEN-KAN-ERY-CLI-TET-TMP	WT	85.85	100	55.23	0	64.02	100	79.37	28.12	60.84	0	0	0	98.46	100	38.54	35.58	100	100	56.56	99.58	0	0	0	0	0	0	0	0	48.58	WT	0	0	0	0	0	0	0	WT	0	97.14	99	100
SRR445279	Belgium	Horse	MRSA	t1451	NCBI		WT	53.19	100	31.77	0	36.65	100	49.66	6.88	36.9	60.42	59.15	59.21	100	100	13.46	100	100	100	29.48	100	100	0	0	0	39.21	0	36.56	0	0	WT	0	1.55	0	0	0	2.57	33.54	WT	33.54	54.81	81.73	100
ID-92	Belgium	Chicken	MRSA	t011	FVM-UoG	PEN-FOX-GEN-KAN-SPE-ERY-CLI-TET-TMP	WT	81.11	100	55.23	0	65.25	100	79.31	29.59	60.84	8.99	9	9	100	100	32.33	35	100	100	55.52	100	100	0	0	0	0	0	100	0	56.84	WT	0	0	0	0	0	0	30.66	WT	58.64	95.71	93.98	100
ID-109	Belgium	Pig	MRSA	t011	FVM-UoG	PEN-FOX-GEN-KAN-SPE-ERY-CLI-TET-TMP	WT	83.93	100	55.23	0	65.25	100	79.5	29.04	60.84	0	0	0	100	100	38.54	0	0	100	62.45	100	0	0	0	0	0	0	100	0	0	WT	0	0	0	0	0	0	31.69	WT	59.47	85.69	99	100
ID-111	Belgium	Pig	MRSA	t034	FVM-UoG	PEN-FOX-GEN-KAN-SPE-ERY-CLI-TET-TMP	WT	85.63	100	55.23	0	65.07	100	80.17	29.04	60.84	0	0	0	100	100	38.54	0	0	100	57.34	100	0	0	0	0	100	0	19.51	0	0	WT	0	0	0	0	0	0	59.47	WT	59.47	97.14	98.8	100
SRR445038	Hungary	Pig	MRSA	t011	NCBI		WT	83.04	100	46.62	0	69.25	100	78.02	35.17	67.35	94.82	94.99	94.99	100	100	29.18	100	25.71	100	54.32	100	68.22	0	0	47.92	90.42	0	8.91	0	23.82	WT	0	1.31	0	0	0	0	38.68	WT	41.56	92.23	96.99	100
M48-13	Belgium	Pig	MRSA	t011	FVM-UoG	PEN-FOX-GEN-KAN-STR-TET-TMP	WT	84.3	100	55.23	0	65.13	100	79.37	29.59	60.84	0	0	0	98.46	100	45.75	0	0	100	58.44	100	0	0	0	0	0	0	37.6	0	30.19	WT	0	0	0	0	0	0	31.69	WT	59.47	97.14	99	100
PHE01	United Kingdom	Horse	MRSA	t011	PHE	PEN-OXA-TET-GEN	WT	72	100	41.72	0	58.24	100	69.49	24.8	59.88	0	0	0	100	100	29.13	0	0	100	46.41	100	0	0	0	0	0	0	0	0	100	WT	0	0	0	0	0	0	38.68	WT	41.56	92.23	96.99	100
PHE02	United Kingdom	Horse	MRSA	t011	PHE	PEN-OXA-TET-GEN	WT	72	100	41.72	0	58.24	100	63.54	19.95	59.88	0	0	0	100	100	28.73	0	0	100	46.41	100	0	0	0	0	0	0	0	0	100	WT	0	0	0	0	0	0	38.68	WT	41.56	92.23	96.99	100
PHE03	United Kingdom	Horse	MRSA	t011	PHE	PEN-OXA-TET-GEN	WT	72	100	41.72	0	58.24	100	63.54	19.95	59.88	0	0	0	100	100	28.73	0	0	100	46.41	100	0	0	0	0	0	0	0	0	100	WT	0	0	3.4	0	0	0	38.68	WT	41.56	92.23	96.99	100
ID-99	Belgium	Horse	MRSA	t011	FVM-UoG	PEN-FOX-GEN-KAN-SPE-TET-TMP	WT	85.85	100	55.01	0	64.02	100	83.61	28.12	60.84	0	0	0	100	100	38.54	0	0	100	57.66	100	0	0	0	0	0	0	100	0	0	WT	0	0	0	0	0	0	57	WT	57	97.14	99	100
M18-12	Belgium	Bovine	MRSA	t011	FVM-UoG		WT	88.15	100	55.01	0	65.07	100	80.17	30.33	60.84	0	0	0	100	100	38.54	35.8	100	100	57.71	100	100	0	0	0	0	0	0	0	100	WT	0	0	0	0	0	0	28.19	WT	56.17	97.14	99	100
ID-102	Belgium	Rat	MRSA	t011	FVM-UoG	PEN-FOX-GEN-KAN-SPE-ERY-CLI-TET-TMP	WT	82.59	100	53.45	0	65.07	100	79.31	29.59	60.84	0	0	0	100	100	38.54	0	21.86	100	58.07	98.26	0	0	0	0	0	0	100	0	0	WT	0	0	0	0	0	0	51.85	WT	51.85	97.14	99	100
M42-12	Belgium	Bovine	MRSA	t011	FVM-UoG		WT	82.74	100	54.94	0	63.78	100	80.11	36.34	60.84	0	0	0	100	100	38.54	35	100	100	55.52	100	100	0	0	0	0	0	0	0	31.96	WT	0	0	0	0	0	2	30.45	WT	59.26	97.14	99	100
SRR445239	Italy	Pig	MRSA	t011	NCBI		WT	52.81	100	33.7	0	38.19	100	50.28	7.06	39.78	71.61	73.52	71.74	100	100	14.26	100	34.79	100	28.49	100	100	0	0	0	38.44	0	30.75	0	46.82	WT	58.03	1.25	100	59.1	6.45	2.57	23.25	WT	23.25	57.67	90.16	100
SRR445076	China	Pig	MSSA	t034	NCBI		WT	25.56	78.15	14.11	0	18.14	71.45	38.12	6.02	22.43	0	0	0	100	74.19	8.71	95.51	100	0	0	99.44	0	79.43	0	79.87	0	0	0	0	0	WT	0	100	0	0	0	0	38.68	WT	41.56	0	0	0
																							36 only one tet
[truncated: 67 more columns]
